# Supplementary material for: Case Study of Two Post Vaccination SARS-CoV-2 Infections with P1 Variants in CoronaVac Vaccinees in Brazil
Source: Viruses. 2021 Jun 26;13(7):1237. doi: 10.3390/v13071237 (PMC8309964; doi:10.3390/v13071237)
Supplement: Supplementary file 1 [file viruses-13-01237-s001.zip]

Archive with 1 entries (1 files):
- viruses-1241757-supplementary.xlsx
