# Supplementary material for: Case Study of Two Post Vaccination SARS-CoV-2 Infections with P1 Variants in CoronaVac Vaccinees in Brazil
Source: Viruses. 2021 Jun 26;13(7):1237. doi: 10.3390/v13071237 (PMC8309964; doi:10.3390/v13071237)
Supplement: Supplementary file 1 [file viruses-13-01237-s001.zip › viruses-1241757-supplementary.xlsx]

## Sheet: all_merged
Table S1. Information of SARS-CoV-2 sequences included in the dataset.
Sequence ID	GISAID access number	Collect date	Region	Country	State	City	Age	Gender	Lineage
hCoV-19/Wuhan/WIV04/2019	EPI_ISL_402124	2019-12-30	Asia	China	Hubei	Wuhan	49	Female	B
hCoV-19/Brazil/SP-SJRP14/2021	EPI_ISL_1754186	2021-03-11	South America	Brazil	Sao Paulo	Sao Jose do Rio Preto	60	Male	P.1
hCoV-19/Brazil/SP-SJRP15/2021	EPI_ISL_1941583	2021-02-26	South America	Brazil	Sao Paulo	Sao Jose do Rio Preto	56	Male	P.1
hCoV-19/Brazil/AM-FIOCRUZ-20141671CB/2020	EPI_ISL_1068095	2020-09-15	South America	Brazil	Amazonas	Manaus	62	Female	B.1.1.28
hCoV-19/Brazil/AM-FIOCRUZ-20141671CB/2020	EPI_ISL_1068095	2020-09-15	South America	Brazil	Amazonas	Manaus	62	Female	B.1.1.28
hCoV-19/Brazil/AM-FIOCRUZ-20141671CB/2020	EPI_ISL_1068095	2020-09-15	South America	Brazil	Amazonas	Manaus	62	Female	B.1.1.28
hCoV-19/Brazil/AM-FIOCRUZ-20141671CB/2020	EPI_ISL_1068095	2020-09-15	South America	Brazil	Amazonas	Manaus	62	Female	B.1.1.28
hCoV-19/Brazil/AM-FIOCRUZ-21143316HC/2021	EPI_ISL_1068259	2021-01-04	South America	Brazil	Amazonas	Manaus	35	Male	P.2
hCoV-19/Brazil/AM-FIOCRUZ-21143607WL/2021	EPI_ISL_1068277	2021-01-13	South America	Brazil	Amazonas	Manaus	40	Male	P.2
hCoV-19/Brazil/AM-IEC1200-178748/2021	EPI_ISL_2298861	2021-02-22	South America	Brazil	Amazonas	Manaus	unknown	unknown	P.1
hCoV-19/Brazil/AM-L87-CD2415/2020	EPI_ISL_1061032	2020-12-16	South America	Brazil	Amazonas	Manaus	unknown	unknown	P.2
hCoV-19/Brazil/AP-IEC1200-178449/2021	EPI_ISL_2298801	2021-01-30	South America	Brazil	Amapa	Macapa	unknown	unknown	P.1
hCoV-19/Brazil/BA-00707/2021	EPI_ISL_1213226	2021-02-10	South America	Brazil	Bahia	Camacan	39	Female	B.1.1.28
hCoV-19/Brazil/BA-85/2021	EPI_ISL_1068368	2021-01-26	South America	Brazil	Bahia	−	58	Male	P.2
hCoV-19/Brazil/BA-LACEN-130/2021	EPI_ISL_1583658	2021-02-04	South America	Brazil	Bahia	−	66	Female	B.1.1.28
hCoV-19/Brazil/CE-IEC1200-177129/2021	EPI_ISL_2298737	2021-01-13	South America	Brazil	Ceara	Fortaleza	unknown	unknown	P.2
hCoV-19/Brazil/CE-IEC1200-178305/2021	EPI_ISL_2298779	2021-02-22	South America	Brazil	Ceara	Fortaleza	unknown	unknown	P.1
hCoV-19/Brazil/DF-1332/2020	EPI_ISL_1196288	2020-09-28	South America	Brazil	Distrito Federal	Brasilia	42	Female	B.1.1.28
hCoV-19/Brazil/DF-L124-CD4042/2020	EPI_ISL_2344438	2020-12-01	South America	Brazil	Distrito Federal	Brasilia	unknown	unknown	B.1.1.28
hCoV-19/Brazil/ES-FUNED-320336574/2021	EPI_ISL_2293012	2021-02-15	South America	Brazil	Espirito Santo	Anchieta	unknown	unknown	P.2
hCoV-19/Brazil/GO-1022/2020	EPI_ISL_882661	2020-12-24	South America	Brazil	Goias	Santa Barbara de Goias	40	Male	B.1.1.28
hCoV-19/Brazil/GO-HLAGYN-1433616/2021	EPI_ISL_2348596	2021-01-26	South America	Brazil	Goias	Aparecida de Goiania	44	Male	P.2
hCoV-19/Brazil/GO-HLAGYN-1433647/2021	EPI_ISL_2348597	2021-01-26	South America	Brazil	Goias	Aparecida de Goiania	22	Male	P.2
hCoV-19/Brazil/MA-FIOCRUZ-11477/2021	EPI_ISL_1465225	2021-02-04	South America	Brazil	Maranhao	Caxias	32	Male	B.1.1.28
hCoV-19/Brazil/MA-IEC1200-177769/2021	EPI_ISL_2298752	2021-01-07	South America	Brazil	Maranhao	Sao Luis	unknown	unknown	P.1
hCoV-19/Brazil/MA-IEC1200-177772/2021	EPI_ISL_2298754	2021-01-22	South America	Brazil	Maranhao	Aracagy	unknown	unknown	P.1
hCoV-19/Brazil/MA-IEC1200-178289/2021	EPI_ISL_2298770	2021-01-29	South America	Brazil	Maranhao	Sao Jose de Ribamar	unknown	unknown	P.1
hCoV-19/Brazil/MG-FUNED-02-21/2021	EPI_ISL_1182555	2021-01-30	South America	Brazil	Minas Gerais	Belo Horizonte	unknown	unknown	P.2
hCoV-19/Brazil/MG-FUNED-22-21/2021	EPI_ISL_1182551	2021-02-10	South America	Brazil	Minas Gerais	Uberaba	unknown	unknown	P.2
hCoV-19/Brazil/PA-IEC1200-178131/2021	EPI_ISL_2245089	2021-02-19	South America	Brazil	Para	−	unknown	unknown	P.1
hCoV-19/Brazil/PA-IEC1200-178311/2021	EPI_ISL_2298783	2021-02-22	South America	Brazil	Para	Cameta	unknown	unknown	P.1
hCoV-19/Brazil/PA-IEC1200-178523/2021	EPI_ISL_2298810	2021-03-06	South America	Brazil	Para	Ananindeua	unknown	unknown	P.1
hCoV-19/Brazil/PB-00780/2020	EPI_ISL_1213443	2020-12-10	South America	Brazil	Paraiba	Joao pessoa	36	Male	B.1.1.28
hCoV-19/Brazil/PE-UFPE050/2020	EPI_ISL_1117429	2020-07-03	South America	Brazil	Pernambuco	Sao Bento do Una	51	Female	B.1.1.28
hCoV-19/Brazil/PR-FIOCRUZ-21670/2021	EPI_ISL_2274096	2021-04-07	South America	Brazil	Parana	Renascenca	30	Male	P.1
hCoV-19/Brazil/PR-FIOCRUZ-21678/2021	EPI_ISL_2274095	2021-03-11	South America	Brazil	Parana	Ponta Grossa	61	Female	P.1
hCoV-19/Brazil/PR-FUNED-3101-21/2021	EPI_ISL_1182546	2021-01-17	South America	Brazil	Parana	Reboucas	unknown	unknown	P.2
hCoV-19/Brazil/PR-L117-CD7580/2020	EPI_ISL_2344431	2020-12-09	South America	Brazil	Parana	Curitiba	unknown	unknown	B.1.1.28
hCoV-19/Brazil/RJ-00410/2020	EPI_ISL_717812	2020-06-01	South America	Brazil	Rio de Janeiro	Rio de Janeiro	20	Male	B.1.1.28
hCoV-19/Brazil/RJ-00815/2021	EPI_ISL_1213309	2021-01-29	South America	Brazil	Rio de Janeiro	Rio de janeiro	54	Female	B.1.1.28
hCoV-19/Brazil/RJ-FIOCRUZ-10434/2021	EPI_ISL_2274105	2021-03-09	South America	Brazil	Rio de Janeiro	Rio de Janeiro	47	Male	P.1
hCoV-19/Brazil/RJ-FIOCRUZ-11796/2021	EPI_ISL_2274106	2021-03-15	South America	Brazil	Rio de Janeiro	Rio de Janeiro	70	Male	P.1
hCoV-19/Brazil/RJ-FUNED-07-21/2021	EPI_ISL_1182556	2021-01-24	South America	Brazil	Rio de Janeiro	Rio bonito	unknown	unknown	P.2
hCoV-19/Brazil/RN-00854/2021	EPI_ISL_1213317	2021-01-29	South America	Brazil	Rio Grande do Norte	Natal	46	Male	B.1.1.28
hCoV-19/Brazil/RN-BA1200-240261354/2021	EPI_ISL_2308407	2021-02-17	South America	Brazil	Rio Grande do Norte	Caico	unknown	unknown	P.1
hCoV-19/Brazil/RN-BA1200-240266230/2021	EPI_ISL_2308439	2021-02-22	South America	Brazil	Rio Grande do Norte	Caico	unknown	unknown	P.2
hCoV-19/Brazil/RR-IEC1200-178134/2021	EPI_ISL_2245107	2021-02-07	South America	Brazil	Roraima	Boa Vista	unknown	unknown	P.1
hCoV-19/Brazil/RR-IEC1200-178209/2021	EPI_ISL_2245108	2021-02-15	South America	Brazil	Roraima	Boa Vista	unknown	unknown	P.1
hCoV-19/Brazil/RR-IEC1200-178227/2021	EPI_ISL_2298765	2021-02-01	South America	Brazil	Roraima	Boa Vista	unknown	unknown	P.1
hCoV-19/Brazil/RR-IEC1200-178237/2021	EPI_ISL_2298769	2021-01-28	South America	Brazil	Roraima	Caraibe	unknown	unknown	P.1
hCoV-19/Brazil/RS-L94-CD3012/2020	EPI_ISL_2344433	2020-08-29	South America	Brazil	Rio Grande do Sul	Porto Alegre	unknown	unknown	B.1.1.28
hCoV-19/Brazil/SC-FUNED-420339701/2021	EPI_ISL_2249463	2021-01-13	South America	Brazil	Santa Catarina	Icara	unknown	unknown	P.2
hCoV-19/Brazil/SE-BA1200-280173450/2021	EPI_ISL_2308413	2021-02-26	South America	Brazil	Sergipe	Aracaju	unknown	unknown	P.1
hCoV-19/Brazil/SE-BA1200-280173465/2021	EPI_ISL_2308414	2021-02-26	South America	Brazil	Sergipe	Aracaju	unknown	unknown	P.1
hCoV-19/Brazil/SE-BA1200-280174234/2021	EPI_ISL_2308411	2021-02-28	South America	Brazil	Sergipe	Aracaju	unknown	unknown	P.1
hCoV-19/Brazil/SP-1741/2021	EPI_ISL_1078984	2021-01-14	South America	Brazil	Sao Paulo	Bauru	58	Female	B.1.1.28
hCoV-19/Brazil/SP-1748/2021	EPI_ISL_1078993	2021-01-20	South America	Brazil	Sao Paulo	Bauru	49	Male	P.2
hCoV-19/Brazil/SP-1816/2021	EPI_ISL_1171660	2021-02-15	South America	Brazil	Sao Paulo	Taciba	40	Female	P.2
hCoV-19/Brazil/SP-1817/2021	EPI_ISL_1171661	2021-02-15	South America	Brazil	Sao Paulo	Sandovalina	39	Female	P.2
hCoV-19/Brazil/SP-1818/2021	EPI_ISL_1171662	2021-02-15	South America	Brazil	Sao Paulo	Presidente Prudente	29	Male	P.2
hCoV-19/Brazil/SP-1819/2021	EPI_ISL_1171663	2021-02-15	South America	Brazil	Sao Paulo	Presidente Prudente	36	Female	P.2
hCoV-19/Brazil/SP-1821/2021	EPI_ISL_1171665	2021-02-15	South America	Brazil	Sao Paulo	Santo Anastacio	30	Female	P.2
hCoV-19/Brazil/SP-1824/2021	EPI_ISL_1171667	2021-02-16	South America	Brazil	Sao Paulo	Martinopolis	31	Female	P.2
hCoV-19/Brazil/SP-1829/2021	EPI_ISL_1171670	2021-01-12	South America	Brazil	Sao Paulo	Presidente Bernardes	94	Female	P.2
hCoV-19/Brazil/SP-1833/2021	EPI_ISL_1171673	2021-02-02	South America	Brazil	Sao Paulo	Presidente Epitacio	39	Female	P.2
hCoV-19/Brazil/SP-IAL1200-211910000416/2021	EPI_ISL_2258211	2021-01-16	South America	Brazil	Sao Paulo	Vera Cruz	unknown	unknown	P.2
hCoV-19/Brazil/SP-IB_102350/2021	EPI_ISL_2345388	2021-03-23	South America	Brazil	Sao Paulo	−	unknown	unknown	P.1
hCoV-19/Brazil/SP-IB_102353/2021	EPI_ISL_2345391	2021-03-21	South America	Brazil	Sao Paulo	−	unknown	unknown	P.1
hCoV-19/Brazil/SP-IB_102354/2021	EPI_ISL_2345392	2021-03-21	South America	Brazil	Sao Paulo	−	unknown	unknown	P.1
hCoV-19/Brazil/SP-IB_102355/2021	EPI_ISL_2345393	2021-03-21	South America	Brazil	Sao Paulo	−	unknown	unknown	P.1
hCoV-19/Brazil/SP-IB_103218/2021	EPI_ISL_2346035	2021-04-08	South America	Brazil	Sao Paulo	−	unknown	unknown	B.1.1.28
hCoV-19/Brazil/SP-IB_103248/2021	EPI_ISL_2346065	2021-03-02	South America	Brazil	Sao Paulo	−	unknown	unknown	B.1.1.28
hCoV-19/Brazil/SP-IB_103251/2021	EPI_ISL_2346068	2021-03-03	South America	Brazil	Sao Paulo	−	unknown	unknown	B.1.1.28
hCoV-19/Brazil/SP-IB_103254/2021	EPI_ISL_2346071	2021-03-03	South America	Brazil	Sao Paulo	−	unknown	unknown	P.2
hCoV-19/Brazil/SP-IB_103268/2021	EPI_ISL_2346082	2020-11-17	South America	Brazil	Sao Paulo	−	unknown	unknown	P.2
hCoV-19/Brazil/SP-L115-CD6993/2020	EPI_ISL_2344435	2020-10-20	South America	Brazil	Sao Paulo	Campinas	unknown	unknown	B.1.1.28
hCoV-19/Brazil/SP-L116-CD7009/2021	EPI_ISL_2344459	2021-01-21	South America	Brazil	Sao Paulo	Sao Paulo	unknown	unknown	B.1.1.28
hCoV-19/Brazil/SP-SJRP128841/2021	EPI_ISL_2008906	2021-04-27	South America	Brazil	Sao Paulo	Sao Jose do Rio Preto	48	Female	P.1
hCoV-19/Brazil/SP-SJRP129663/2021	EPI_ISL_2008907	2021-04-27	South America	Brazil	Sao Paulo	Sao Jose do Rio Preto	58	Male	P.1
hCoV-19/Brazil/SP-SJRP129668/2021	EPI_ISL_2008908	2021-04-27	South America	Brazil	Sao Paulo	Sao Jose do Rio Preto	39	Male	P.1
hCoV-19/Brazil/SP-SJRP129669/2021	EPI_ISL_2008909	2021-04-27	South America	Brazil	Sao Paulo	Sao Jose do Rio Preto	43	Female	P.1
hCoV-19/Brazil/SP-SJRP129672/2021	EPI_ISL_2008910	2021-04-27	South America	Brazil	Sao Paulo	Sao Jose do Rio Preto	40	Female	P.1
hCoV-19/Brazil/SP-SJRP129678/2021	EPI_ISL_2008912	2021-04-27	South America	Brazil	Sao Paulo	Sao Jose do Rio Preto	32	Male	P.1
hCoV-19/Brazil/SP-SJRP129687/2021	EPI_ISL_2008913	2021-04-27	South America	Brazil	Sao Paulo	Sao Jose do Rio Preto	3	Female	P.1
hCoV-19/Brazil/SP-SJRP129707/2021	EPI_ISL_2008915	2021-04-27	South America	Brazil	Sao Paulo	Sao Jose do Rio Preto	36	Male	P.1
hCoV-19/Brazil/SP-SJRP129715/2021	EPI_ISL_2008916	2021-04-27	South America	Brazil	Sao Paulo	Sao Jose do Rio Preto	54	Female	P.1
hCoV-19/Brazil/SP-SJRP129722/2021	EPI_ISL_2008917	2021-04-27	South America	Brazil	Sao Paulo	Sao Jose do Rio Preto	89	Female	P.1
hCoV-19/Brazil/SP-SJRP129838/2021	EPI_ISL_2107294	2021-04-27	South America	Brazil	Sao Paulo	Sao Jose do Rio Preto	44	Female	P.1
hCoV-19/Brazil/SP-SJRP129888/2021	EPI_ISL_2107296	2021-04-27	South America	Brazil	Sao Paulo	Sao Jose do Rio Preto	13	Female	P.1
hCoV-19/Brazil/SP-SJRP129899/2021	EPI_ISL_2107295	2021-04-27	South America	Brazil	Sao Paulo	Sao Jose do Rio Preto	33	Male	P.1
hCoV-19/Brazil/TO-1173/2020	EPI_ISL_943975	2020-09-25	South America	Brazil	Tocantins	Palmas	42	Female	B.1.1.28
hCoV-19/Brazil/SP-832660/2021	EPI_ISL_1795243	2021-03-23	South America	Brazil	Sao Paulo	Urupes	unknown	unknown	P.1
hCoV-19/Brazil/SP-832664/2021	EPI_ISL_1795244	2021-03-23	South America	Brazil	Sao Paulo	Urupes	unknown	unknown	P.1
hCoV-19/Brazil/SP-832686/2021	EPI_ISL_1795245	2021-03-23	South America	Brazil	Sao Paulo	Nova Granada	unknown	unknown	P.1
hCoV-19/Brazil/SP-832735/2021	EPI_ISL_1795251	2021-03-23	South America	Brazil	Sao Paulo	Tanabi	unknown	unknown	P.1
hCoV-19/Brazil/SP-832737/2021	EPI_ISL_1795252	2021-03-23	South America	Brazil	Sao Paulo	Tanabi	unknown	unknown	P.1
hCoV-19/Brazil/SP-832741/2021	EPI_ISL_1795253	2021-03-23	South America	Brazil	Sao Paulo	Tanabi	unknown	unknown	P.1
hCoV-19/Brazil/SP-833227/2021	EPI_ISL_1795270	2021-03-23	South America	Brazil	Sao Paulo	Uchoa	unknown	unknown	P.1
hCoV-19/Brazil/SP-833238/2021	EPI_ISL_1795272	2021-03-23	South America	Brazil	Sao Paulo	Uchoa	unknown	unknown	P.1
hCoV-19/Brazil/SP-833302/2021	EPI_ISL_1795278	2021-03-23	South America	Brazil	Sao Paulo	Palestina	unknown	unknown	P.1
hCoV-19/Brazil/SP-832610/2021	EPI_ISL_1795237	2021-03-24	South America	Brazil	Sao Paulo	Balsamo	unknown	unknown	P.1
hCoV-19/Brazil/SP-832613/2021	EPI_ISL_1795238	2021-03-24	South America	Brazil	Sao Paulo	Balsamo	unknown	unknown	P.1
hCoV-19/Brazil/SP-832640/2021	EPI_ISL_1795240	2021-03-24	South America	Brazil	Sao Paulo	Sebastianopolis Do Sul	unknown	unknown	P.1
hCoV-19/Brazil/SP-832642/2021	EPI_ISL_1795241	2021-03-24	South America	Brazil	Sao Paulo	Balsamo	unknown	unknown	P.1
hCoV-19/Brazil/SP-833150/2021	EPI_ISL_1795258	2021-03-24	South America	Brazil	Sao Paulo	Planalto	unknown	unknown	P.1
hCoV-19/Brazil/SP-833172/2021	EPI_ISL_1795259	2021-03-24	South America	Brazil	Sao Paulo	Icem	unknown	unknown	P.1
In bold: Sequences obtained in this study
